# Supplementary material for: Genome-wide association study reveals white lupin candidate gene involved in anthracnose resistance
Source: Theor Appl Genet. 2022 Jan 5;135(3):1011–24. doi: 10.1007/s00122-021-04014-7 (PMC8942938; doi:10.1007/s00122-021-04014-7)
Supplement: Supplementary file 2 — Supplementary file2 (XLSX 38 kb) [file 122_2021_4014_MOESM2_ESM.xlsx]

## Sheet: Sheet1
ESM_1: White lupin germplasm collection and resistance to anthracnosea.
Accession	GBS ID	Name / accession number	Origin	Region	Region code	Type	Clade	sAUDPC	Pb	LSrel (%)	Pc	SFWrel	Pd	Lalb_Chr05_2957601e	Lalb_Chr05_2957940e	Lalb_Chr05_3706534e	Heterozygosity rate (%)	Supplier
Fibl001	lupin.elshire.30010_B4	Mutant 28 / LUP 6445	Soviet Union	West & Eastern Europe	C	Cultivar	II	3.85	1	61.7	1	0.68	1	GA	CC	AA	32.7652	IPK
Fibl002	lupin.elshire.30010_C4	Hetman / LUP6449	Poland	West & Eastern Europe	C	Cultivar	II	3.53	0.34	45.5	0.02	0.64	1	GA	CT	AA	22.5636	IPK
Fibl003	lupin.elshire.30010_D4	La572	Algeria	South-West Mediterranean	G	Landrace	II	4.11	1	71.1	1	0.55	1	GA	CC	AA	39.2	CREA
Fibl004	lupin.elshire.30010_E4	Zagrebska / LUP 237	Yugoslavia	North-East Mediterranean	D	Breeding line	II	4.6	1	69.4	1	0.48	1	GG	CC	AA	36.7259	IPK
Fibl005	lupin.elshire.30010_F4	LUP 2078	Ethiopia	East Africa	H	Landrace	II	2.49	0.0013	30.3	0.0026	0.8	0.75	GG	CC	AA	25.9001	IPK
Fibl006	lupin.elshire.30010_G4	LUP 258	Ethiopia	East Africa	H	Landrace	II	3.49	0.5	43.7	0.08	0.72	0.97	GG	CC	AA	39.7264	IPK
Fibl007	lupin-elshire-30010_H4	La688	Algeria	South-West Mediterranean	G	Landrace	NA	4.39	1	77.2	1	0.62	1	NA	NA	NA	NA	CREA
Fibl008	lupin-elshire-30010_A5	Markt Valencia	Spain	Iberian Peninsula	B	Cultivar	NA	4.41	1	78.5	1	0.54	1	NA	NA	NA	NA	NA
Fibl009	lupin.elshire.30010_B5	Vir 503	Egypt	Egypt	F	Landrace	II	4.09	1	64.8	1	0.56	1	GG	CC	AA	39	VIR
Fibl010	lupin.elshire.30010_C5	Kiev Mutant / 95413	Ukraine	West & Eastern Europe	C	Cultivar	II	4.57	1	68.8	1	0.47	1	GG	CC	AA	17.1147	POL
Fibl011	lupin.elshire.30010_D5	LUP 2076	Ethiopia	East Africa	H	Landrace	II	3.72	0.96	59.3	0.99	0.58	1	AA	CC	AA	14.1383	IPK
Fibl012	lupin.elshire.30010_E5	LUP 2079	Ethiopia	East Africa	H	Landrace	II	2.95	0.0014	27	8.9e-07	0.81	0.39	GA	CC	AA	21.2434	IPK
Fibl013	lupin.elshire.30010_F5	Bianca / LUP 238	Italy	North-East Mediterranean	D	Cultivar	II	3.78	1	66.8	1	0.47	1	GA	CT	AA	8.85742	IPK
Fibl014	lupin.elshire.30010_G5	Frieda	Germany	West & Eastern Europe	C	Cultivar	II	2.69	0.0016	20.7	2.7e-07	0.81	0.23	GA	CT	AA	4.82477	DSV
Fibl015	lupin.elshire.30010_H5	Sulimo	France	West & Eastern Europe	C	Cultivar	II	4.71	1	84.4	1	0.45	1	GG	CC	AA	3.60058	JD
Fibl016	lupin.elshire.30010_A6	Blu-25	Chile	Overseas	I	Breeding line	II	2.56	0.01	31.4	0.02	0.82	0.7	AA	TT	AA	1.8723	SB
Fibl017	lupin.elshire.30010_B6	Feodora	France	West & Eastern Europe	C	Cultivar	II	4.55	1	73.7	1	0.47	1	GG	CC	AA	2.4724	JD
Fibl018	lupin.elshire.30010_G7	Ten 4776 / LO4776	Tenerife	Atlantic Isles	A	Landrace	IV	5.02	1	93.5	0.89	0.5	1	GG	CC	GG	11.4258	ESP
Fibl019	lupin.elshire.30010_C6	P27175	Ethiopia	East Africa	H	Landrace	III	4.94	1	72.5	1	0.2	0.01	GG	CC	AA	0.768123	DPIRD
Fibl020	lupin-elshire-30010_D6	P27174	Ethiopia	East Africa	H	Landrace	NA	4.72	1	90.9	0.95	0.54	1	NA	NA	NA	NA	DPIRD
Fibl021	lupin.elshire.30010_E6	Figaro	France	West & Eastern Europe	C	Cultivar	II	4.84	1	79.8	1	0.52	1	GG	CC	AA	4.75276	JD
Fibl022	lupin.elshire.30010_F6	Zulika	Czech Republic	West & Eastern Europe	C	Cultivar	II	4.07	1	65.5	1	0.84	0.59	GA	CT	AG	12.9861	OSEVA a.s.
Fibl023	lupin.elshire.30010_G6	Dieta	UK	West & Eastern Europe	C	Cultivar	II	5.84	0.00086	92.2	0.48	0.19	0.0025	GG	CC	AA	2.71243	Soya UK
Fibl024	lupin.elshire.30010_H6	Vir 104	Czechoslovakia	West & Eastern Europe	C	Landrace	II	2.87	0.03	33.3	0.00026	0.79	0.89	GA	CT	AA	27.0283	VIR
Fibl025	lupin.elshire.30010_A7	R-6020 / 95404	Poland	West & Eastern Europe	C	Breeding line	II	3.54	0.48	42	0.0062	0.79	0.92	GA	CT	AA	23.3557	POL
Fibl026	lupin.elshire.30010_B7	La559	Ethiopia	East Africa	H	Landrace	II	2.83	0.01	15.2	1.1e-06	0.88	0.33	GG	CC	AA	1.05617	CREA
Fibl027	lupin.elshire.30010_C7	Vir 296	Palestine	South-East Mediterranean	E	Landrace	II	3.24	0.16	31.2	0.0018	0.88	0.27	GA	CT	AA	27.4604	VIR
Fibl028	lupin.elshire.30010_D7	Por 4154 / LO4154	Portugal	Iberian Peninsula	B	Landrace	IV	3.02	0.09	21.9	0.0002	1.14	0.03	GG	CC	AA	27.7484	ESP
Fibl029	lupin.elshire.30010_E7	Ten 4774 / LO4774	Tenerife	Atlantic Isles	A	Landrace	IV	4.14	1	58.8	1	0.84	0.86	GG	CC	AA	27.3644	ESP
Fibl030	lupin.elshire.30010_F7	Tol 4767 / LO4767	Spain	Iberian Peninsula	B	Landrace	IV	4.63	1	77.9	1	0.46	1	GG	CC	GG	2.28036	ESP
Fibl031	lupin.elshire.30010_H7	Kievskij Skorospelij / LO3845	Ukraine	West & Eastern Europe	C	Cultivar	II	4.1	1	59.9	0.97	0.8	0.99	GG	CC	AA	31.9971	ESP
Fibl032	lupin.elshire.30010_A8	Kiev Mutant / LO3848	Ukraine	West & Eastern Europe	C	Cultivar	II	4.86	1	87.8	0.99	0.47	1	GG	CC	AA	16.2986	ESP
Fibl033	lupin.elshire.30010_B8	La433 / AGG22736LUPN2	Egypt	Egypt	F	Landrace	II	4.8	1	68.2	1	0.28	0.2	GA	CT	AG	31.9731	AGG
Fibl034	lupin.elshire.30010_C8	La441 / AGG22737LUPN2	Egypt	Egypt	F	Landrace	II	4.38	1	64.7	1	0.55	1	GG	CC	AA	20.5953	AGG
Fibl035	lupin.elshire.30010_D8	La420 / AGG22731LUPN2	Sudan	East Africa	H	Landrace	II	4.67	1	82.5	1	0.51	1	GG	CC	AG	36.5578	AGG
Fibl036	lupin.elshire.30010_E8	Murringo / AGG23531LUPN1	Australia	Overseas	I	Landrace	II	3.38	0.43	46.6	0.25	0.72	0.96	GG	CT	AA	13.0821	AGG
Fibl037	lupin.elshire.30010_F8	SUN6289B / AGG21980LUPN1	Israel	West & Eastern Europe	C	Breeding line	II	5.25	0.6	88.4	0.99	0.46	1	GG	CC	AG	26.0202	AGG
Fibl038	lupin.elshire.30010_G8	P27174 / AGG23132LUPN1	Ethiopia	East Africa	H	Landrace	III	3.49	0.5	68	1	0.65	1	GA	CT	AA	30.4129	AGG
Fibl039	lupin.elshire.30010_H8	P27175 / AGG23133LUPN1	Ethiopia	East Africa	H	Landrace	III	2.5	7.2e-06	31.2	4.8e-07	0.79	0.36	GG	CC	AA	32.2852	AGG
Fibl040	lupin.elshire.30010_A9	Lupini bean / 95245	UK	West & Eastern Europe	C	Landrace	II	4.21	1	63	0.98	0.32	0.98	GG	CC	AA	37.9021	POL
LAP0002a	elshireBatch2_elshire_2a	Ac045	Azores	Atlantic Isles	A	Landrace	IV	5.05	0.97	88.4	0.94	0.43	1	GG	CC	AA	14.6423	CREA
LAP0002c	elshireBatch2_elshire_2c	Ac045	Azores	Atlantic Isles	A	Landrace	IV	4.55	1	89.4	0.97	0.29	0.83	GG	CC	AG	24.3639	CREA
LAP0003a	elshireBatch2_elshire_3a	Ac050	Azores	Atlantic Isles	A	Landrace	IV	3.52	0.47	61.7	0.99	0.76	0.84	GG	CC	AG	12.9621	CREA
LAP0003d	elshireBatch2_elshire_3d	Ac050	Azores	Atlantic Isles	A	Landrace	IV	5	0.99	82.8	1	0.3	1	GG	CC	GG	10.7297	CREA
LAP0005b	elshireBatch2_elshire_5b	Ac079	Azores	Atlantic Isles	A	Landrace	IV	4.22	1	72.6	1	0.61	1	GA	CT	AG	29.0687	CREA
LAP0005c	elshireBatch2_elshire_5c	Ac079	Azores	Atlantic Isles	A	Landrace	NA	5.3	0.75	93.9	0.53	0.37	1	NA	NA	NA	NA	CREA
LAP0006b	elshireBatch2_elshire_6b	Ac085	Azores	Atlantic Isles	A	Landrace	IV	4.79	1	77.8	1	0.72	1	GG	CC	AA	19.9232	CREA
LAP0008d	elshireBatch2_elshire_8d	Ac140	Azores	Atlantic Isles	A	Landrace	IV	4.3	1	76	1	0.64	1	GG	CC	AA	22.1795	CREA
LAP0011c	elshireBatch1_elshire_11c	Gr003	Greece	North-East Mediterranean	D	Landrace	NA	4.41	1	85.1	1	0.47	1	NA	NA	NA	NA	CREA
LAP0012d	elshireBatch1_elshire_12d	Gr005	Greece	North-East Mediterranean	D	Landrace	NA	4.24	1	78.3	1	0.46	1	NA	NA	NA	NA	CREA
LAP0013b	elshireBatch1_elshire_13b	Gr017	Greece	North-East Mediterranean	D	Landrace	IV	4.63	1	88.3	0.92	0.42	1	GG	CC	AA	2.18435	CREA
LAP0014b	elshireBatch1_elshire_14b	Gr021	Greece	North-East Mediterranean	D	Landrace	NA	4.79	1	86.8	0.99	0.57	1	NA	NA	NA	NA	CREA
LAP0015c	elshireBatch1_elshire_15c	Gr025	Greece	North-East Mediterranean	D	Landrace	NA	5.57	0.29	97	0.56	0.31	0.99	NA	NA	NA	NA	CREA
LAP0018c	elshireBatch1_elshire_18c	Gr049	Greece	North-East Mediterranean	D	Landrace	NA	4.95	1	92.6	0.97	0.32	1	NA	NA	NA	NA	CREA
LAP0019c	elshireBatch1_elshire_19c	Gr056	Greece	North-East Mediterranean	D	Landrace	IV	5.07	0.99	91.9	0.99	0.62	1	GG	CC	AG	24.796	CREA
LAP0019d	elshireBatch1_elshire_19d	Gr056	Greece	North-East Mediterranean	D	Landrace	IV	3.88	1	69.6	1	0.58	1	GG	CC	AA	24.4839	CREA
LAP0020c	elshireBatch1_elshire_20c	Gr057	Greece	North-East Mediterranean	D	Landrace	IV	5.59	0.16	101.3	0.11	0.26	0.91	GG	CC	AA	24.7	CREA
LAP0021a	elshireBatch1_elshire_21a	Tr001	Turkey	North-East Mediterranean	D	Landrace	IV	5.3	0.8	88.3	0.98	0.38	1	GG	CC	AA	1.8723	CREA
LAP0023a	elshireBatch1_elshire_23a	Tr012	Turkey	North-East Mediterranean	D	Landrace	IV	4.85	1	80.3	1	0.44	1	GG	CC	AA	22.9957	CREA
LAP0024b	elshireBatch1_elshire_24b	Tr016	Turkey	North-East Mediterranean	D	Landrace	IV	3.83	0.99	62.7	1	0.79	0.98	GG	CC	AA	1.8483	CREA
LAP0026c	lupin2016.01_TR21_26c	Tr021	Turkey	North-East Mediterranean	D	Landrace	IV	5.34	0.45	93.8	0.69	0.28	0.56	GG	CC	AA	1.08017	CREA
LAP0027b	lupin2016.01_LA110_27b	La110	Turkey	North-East Mediterranean	D	Landrace	IV	4.43	1	78.7	1	0.45	1	GG	CC	AG	2.78445	CREA
LAP0028b	lupin2016.01_LA120_28b	La120	Turkey	North-East Mediterranean	D	Landrace	II	3.55	0.7	49	0.55	0.78	0.81	GA	CT	AA	31.7571	CREA
LAP0029b	elshireBatch2_elshire_29b	La259	Turkey	North-East Mediterranean	D	Landrace	IV	5.41	0.49	95.5	0.69	0.34	1	GG	CC	AA	1.44023	CREA
LAP0030b	lupin2016.01_LA431_30b	La431	Turkey	North-East Mediterranean	D	Landrace	IV	5.16	0.93	90.2	0.73	0.29	0.94	GG	CC	AA	0.864138	CREA
LAP0031b	lupin2016.01_E2_31b	E002	Spain	Iberian Peninsula	B	Landrace	IV	4.78	1	80.5	1	0.56	1	GG	CC	GG	0.792127	CREA
LAP0031d	lupin2016.01_E2_31d	E002	Spain	Iberian Peninsula	B	Landrace	IV	3.81	0.97	50.8	0.74	0.87	0.51	GG	CC	AA	20.2592	CREA
LAP0032d	elshireBatch2_elshire_32d	E003	Spain	Iberian Peninsula	B	Landrace	IV	4.22	1	69.9	1	0.52	1	GG	CC	AA	21.4114	CREA
LAP0032e	elshireBatch2_elshire_32d	E003	Spain	Iberian Peninsula	B	Landrace	NA	3.85	0.97	74.8	1	0.6	1	NA	NA	NA	NA	CREA
LAP0033c	elshireBatch2_elshire_33c	E016	Spain	Iberian Peninsula	B	Landrace	IV	4.53	1	75.2	1	0.61	1	GG	CC	AG	10.7297	CREA
LAP0035d	elshireBatch2_elshire_35d	E059	Spain	Iberian Peninsula	B	Landrace	IV	3.86	1	54.6	0.92	0.75	1	GG	CC	AA	0.552088	CREA
LAP0037c	lupin2016.01_E68_37c	E068	Spain	Iberian Peninsula	B	Landrace	IV	3.36	0.25	47.1	0.46	0.72	0.82	GG	CC	AA	6.40903	CREA
LAP0037d	lupin2016.01_E68_37d	E068	Spain	Iberian Peninsula	B	Landrace	IV	3.42	0.81	44.7	0.5	0.45	1	GG	CC	AA	18.627	CREA
LAP0038b	elshireBatch2_elshire_38b	E072	Spain	Iberian Peninsula	B	Landrace	IV	4.35	1	81.1	1	0.56	1	GG	CC	AA	11.6419	CREA
LAP0039d	elshireBatch2_elshire_39d	E075	Spain	Iberian Peninsula	B	Landrace	IV	4.82	1	88.2	0.95	0.64	1	GG	CC	GG	7.4892	CREA
LAP0040a	elshireBatch2_elshire_40a	E191	Portugal	Iberian Peninsula	B	Landrace	II	4.06	1	66.3	1	0.95	0.29	GG	CC	AA	25.156	CREA
LAP0040c	elshireBatch2_elshire_40c	E191	Portugal	Iberian Peninsula	B	Landrace	IV	4.98	1	83.8	1	0.5	1	GG	CC	GG	21.4594	CREA
LAP0041b	lupin2016.01_E80_41b	E080	Portugal	Iberian Peninsula	B	Landrace	IV	4.43	1	75.7	1	0.45	1	GG	CC	GG	10.2496	CREA
LAP0041c	lupin2016.01_E80_41c	E080	Portugal	Iberian Peninsula	B	Landrace	IV	4.55	1	83.6	1	0.64	1	GG	CC	AA	23.8118	CREA
LAP0042a	lupin2016.01_E91_42a	E091	Portugal	Iberian Peninsula	B	Landrace	IV	4.77	1	78.8	1	0.35	1	GG	CC	AA	14.1863	CREA
LAP0042b	elshireBatch2_elshire_42b	E091	Portugal	Iberian Peninsula	B	Landrace	III	5.02	1	78.2	1	0.47	1	GG	CC	AA	28.5886	CREA
LAP0043b	lupin2016.01_E99_43b	E099	Portugal	Iberian Peninsula	B	Landrace	IV	3.41	0.55	37.7	0.15	0.76	0.95	GG	CC	AA	12.314	CREA
LAP0043c	elshireBatch2_elshire_43c	E099	Portugal	Iberian Peninsula	B	Landrace	IV	4.46	1	75.3	1	0.46	1	GG	CC	AA	26.5242	CREA
LAP0044c	elshireBatch2_elshire_44c	E104	Portugal	Iberian Peninsula	B	Landrace	IV	4.23	1	71.2	1	0.69	1	GA	CT	AA	27.9165	CREA
LAP0045c	elshireBatch2_elshire_45c	E107	Portugal	Iberian Peninsula	B	Landrace	IV	5	1	74.7	1	0.38	1	GG	CC	AA	28.9966	CREA
LAP0045d	lupin2016.01_E107_45d	E107	Portugal	Iberian Peninsula	B	Landrace	IV	4	1	65.9	1	0.52	1	GG	CC	AA	22.4196	CREA
LAP0046a	lupin2016.01_E112_46a	E112	Portugal	Iberian Peninsula	B	Landrace	IV	4.71	1	83	1	0.61	1	GG	CC	AA	28.5646	CREA
LAP0046b	lupin2016.01_E112_46b	E112	Portugal	Iberian Peninsula	B	Landrace	IV	5.05	1	77.9	1	0.57	1	GG	CC	AA	25.5881	CREA
LAP0047b	lupin2016.01_E126_47b	E126	Portugal	Iberian Peninsula	B	Landrace	IV	5.03	1	88.2	1	0.43	1	GG	CC	AG	26.5002	CREA
LAP0048c	lupin2016.01_E132_48c	E132	Portugal	Iberian Peninsula	B	Landrace	IV	4.18	1	69.3	1	0.49	1	GG	CC	AA	26.1642	CREA
LAP0049c	lupin2016.01_LA127_49c	La127	Algeria	South-West Mediterranean	G	Landrace	IV	4.66	1	74.3	1	0.67	1	GG	CC	AA	8.1133	CREA
LAP0050c	lupin2016.01_LA568_50c	La568	Algeria	South-West Mediterranean	G	Landrace	IV	4.85	1	79.3	1	0.32	0.94	GA	CC	AA	23.6918	CREA
LAP0051b	lupin2016.01_LA572_51b	La572	Algeria	South-West Mediterranean	G	Landrace	IV	3.85	0.97	54.1	0.9	0.79	0.99	GG	CC	AA	27.0043	CREA
LAP0051c	lupin2016.01_LA572_51c	La572	Algeria	South-West Mediterranean	G	Landrace	IV	4.46	1	76	1	0.49	1	GG	CC	AA	26.3562	CREA
LAP0052b	lupin2016.01_LA686_52b	La686	Algeria	South-West Mediterranean	G	Landrace	IV	5.03	1	82.7	1	0.53	1	GG	CC	AA	1.39222	CREA
LAP0052c	lupin2016.01_LA686_52c	La686	Algeria	South-West Mediterranean	G	Landrace	IV	4.31	1	56	0.84	0.44	1	GG	CC	AA	11.9539	CREA
LAP0053b	lupin2016.01_LA688_53b	La688	Algeria	South-West Mediterranean	G	Landrace	IV	4.82	1	93.6	0.93	0.27	0.75	GG	CC	AA	10.1056	CREA
LAP0053d	lupin2016.01_LA688_53d	La688	Algeria	South-West Mediterranean	G	Landrace	IV	4.86	1	77.6	1	0.24	0.18	GG	CC	AA	14.8824	CREA
LAP0054a	lupin2016.01_LA060_54a	La060	Morocco	South-West Mediterranean	G	Landrace	IV	3.63	0.75	66.3	1	0.86	0.46	GA	CC	AA	22.4436	CREA
LAP0054c	lupin2016.01_LA060_54c	La060	Morocco	South-West Mediterranean	G	Landrace	IV	4.86	1	84.7	1	0.3	0.98	GG	CC	AG	26.0202	CREA
LAP0055a	lupin2016.01_LA150_55a	La150	Morocco	South-West Mediterranean	G	Landrace	II	4.03	1	52.4	0.84	0.59	1	GA	CC	AA	29.7408	CREA
LAP0055b	lupin2016.01_LA150_55d	La150	Morocco	South-West Mediterranean	G	Landrace	II	3.97	1	79.3	1	0.87	0.95	AA	CC	AA	15.1464	CREA
LAP0055c	lupin2016.01_LA150_55b	La150	Morocco	South-West Mediterranean	G	Landrace	II	4.24	1	74.2	1	0.8	0.93	AA	CC	AA	2.37638	CREA
LAP0055d	lupin2016.01_LA150_55c	La150	Morocco	South-West Mediterranean	G	Landrace	II	4.25	1	72.4	1	0.33	1	GA	CC	AG	5.78493	CREA
LAP0057a	lupin2016.01_LA197_57a	La197	Madeira	Atlantic Isles	A	Landrace	IV	4.86	1	94.8	0.48	0.34	0.98	GG	CC	AA	0.984157	CREA
LAP0057d	lupin2016.01_LA197_57d	La197	Madeira	Atlantic Isles	A	Landrace	IV	4.38	1	78.6	1	0.5	1	GG	CC	AA	24.1719	CREA
LAP0058c	lupin2016.01_LA198_58c	La198	Madeira	Atlantic Isles	A	Landrace	IV	4.61	1	71.2	1	0.44	1	GG	CC	AA	26.5723	CREA
LAP0059a	elshireBatch2_elshire_59a	La641	Canaries	Atlantic Isles	A	Landrace	IV	5.16	0.91	87.3	1	0.48	1	GG	CC	AA	30.0288	CREA
LAP0060c	elshireBatch2_elshire_60c	La642	Canaries	Atlantic Isles	A	Landrace	IV	4.5	1	80.2	1	0.53	1	GG	CC	AA	13.2741	CREA
LAP0060d	lupin2016.01_LA642_60d	La642	Canaries	Atlantic Isles	A	Landrace	IV	3.02	0.09	57.1	0.94	0.76	0.75	GG	CC	AG	29.5967	CREA
LAP0061c	lupin2016.01_LA646_61c	La646	Canaries	Atlantic Isles	A	Landrace	IV	4.02	1	59.5	1	0.56	1	GG	CC	AA	18.1229	CREA
LAP0061d	lupin2016.01_LA646_61d	La646	Canaries	Atlantic Isles	A	Landrace	IV	4.83	1	91.7	0.64	0.29	0.89	GG	CC	AA	19.7552	CREA
LAP0062d	lupin2016.01_LA648_62d	La648	Canaries	Atlantic Isles	A	Landrace	IV	4.86	1	81	1	0.37	0.92	GG	CC	AG	8.7374	CREA
LAP0063a	lupin2016.01_LA652_63a	La652	Canaries	Atlantic Isles	A	Landrace	II	5	0.99	89.1	0.99	0.36	0.8	GG	CC	AA	7.29717	CREA
LAP0063b	lupin2016.01_LA652_63b	La652	Canaries	Atlantic Isles	A	Landrace	IV	5.22	0.93	99.8	0.18	0.27	0.94	GG	CC	GG	0.744119	CREA
LAP0064b	lupin2016.01_LA653_64b	La653	Canaries	Atlantic Isles	A	Landrace	IV	4.12	1	76.6	1	0.58	1	GG	CC	AA	28.8526	CREA
LAP0065a	lupin2016.01_LA425_65a	La425	Syria	South-East Mediterranean	E	Landrace	II	4.89	1	81.6	1	0.42	0.99	GA	CT	AA	19.7792	CREA
LAP0066b	lupin2016.01_LA427_66b	La427	Syria	South-East Mediterranean	E	Landrace	IV	3.51	0.7	58.3	0.95	0.66	1	GG	CC	AG	4.3447	CREA
LAP0066c	lupin2016.01_LA427_66c	La427	Syria	South-East Mediterranean	E	Landrace	I	4.93	1	98.7	0.27	0.27	0.88	GG	CC	AA	0.360058	CREA
LAP0067a	lupin2016.01_LA547_67a	La547	Syria	South-East Mediterranean	E	Landrace	IV	5.23	0.96	99.7	0.44	0.31	1	GG	CC	GG	1.8963	CREA
LAP0068c	lupin2016.01_LA416_68c	La416	Lebanon	South-East Mediterranean	E	Landrace	I	4.94	1	86.8	1	0.48	1	GG	CC	AA	0.408065	CREA
LAP0069c	lupin2016.01_LA418_69c	La418	Lebanon	South-East Mediterranean	E	Landrace	I	4.98	0.99	94.4	0.71	0.3	0.84	GG	CC	AA	1.08017	CREA
LAP0070a	lupin2016.01_LA673_70a	La673	Lebanon	South-East Mediterranean	E	Landrace	I	4.89	1	93.6	0.88	0.44	1	GG	CC	AA	0.840134	CREA
LAP0070c	lupin2016.01_LA673_70c	La673	Lebanon	South-East Mediterranean	E	Landrace	I	5.1	0.98	92.9	0.76	0.35	0.98	GG	CC	AA	0.6241	CREA
LAP0071a	lupin2016.01_LA406_71a	La406	Israel	South-East Mediterranean	E	Landrace	I	4.94	1	86.3	0.98	0.33	0.99	GA	CT	AA	29.5727	CREA
LAP0071d	lupin2016.01_LA406_71d	La406	Israel	South-East Mediterranean	E	Landrace	I	4.46	1	92.3	0.95	0.37	1	GG	CC	AA	0.672108	CREA
LAP0072b	lupin2016.01_LA409_72b	La409	Israel	South-East Mediterranean	E	Landrace	II	5.7	0.37	76.6	1	0.25	0.84	GG	CC	AA	0.288046	CREA
LAP0073d	lupin2016.01_LA415_73d	La415	Jordan	South-East Mediterranean	E	Landrace	I	4.99	1	95.7	0.78	0.43	1	GG	CC	AA	0.456073	CREA
LAP0074c	lupin2016.01_LA432_74c	La432	Jordan	South-East Mediterranean	E	Landrace	III	5.09	1	81.6	1	0.49	1	GG	CC	AA	27.3164	CREA
LAP0075d	lupin2016.01_LA654_75d	La654	Kenya	East Africa	H	Landrace	IV	4.41	1	88.9	0.98	0.57	1	GG	CC	AA	22.6596	CREA
LAP0076a	lupin2016.01_LA655_76a	La655	Kenya	East Africa	H	Landrace	II	5.14	0.99	98.5	0.28	0.27	0.9	GG	CC	AA	5.13682	CREA
LAP0077a	elshireBatch2_elshire_77a	La656	Kenya	East Africa	H	Landrace	II	4.05	1	64.3	1	0.75	0.99	GG	CC	AA	25.8281	CREA
LAP0077c	lupin2016.01_LA656_77c	La656	Kenya	East Africa	H	Landrace	II	5	1	94.8	0.94	0.41	1	GG	CT	AA	24.2439	CREA
LAP0078a	lupin2016.01_LA020_78a	La020	Ethiopia	East Africa	H	Landrace	II	4.36	1	83.1	1	0.57	1	GG	CC	AA	1.05617	CREA
LAP0079a	lupin2016.01_LA559_79a	La559	Ethiopia	East Africa	H	Landrace	II	4.83	1	92.3	0.92	0.35	1	GG	CC	AA	11.5939	CREA
LAP0079d	elshireBatch2_elshire_79d	La559	Ethiopia	East Africa	H	Landrace	II	4.86	1	75.6	1	0.28	0.94	GG	CC	AA	5.16083	CREA
LAP0080a	lupin2016.01_LA399_80a	La399	Ethiopia	East Africa	H	Landrace	II	3.19	0.12	48.8	0.22	1.02	0.04	GG	CC	AA	24.1239	CREA
LAP0080b	lupin2016.01_LA399_80b	La399	Ethiopia	East Africa	H	Landrace	II	4.36	1	68	1	0.42	1	GG	CC	AA	1.80029	CREA
LAP0081b	elshireBatch2_elshire_81b	La420	Sudan	East Africa	H	Landrace	II	4.47	1	67.5	1	0.63	1	GG	CC	AG	16.6347	CREA
LAP0081d	lupin2016.01_LA420_81d	La420	Sudan	East Africa	H	Landrace	II	4.12	1	67.8	1	0.78	0.98	GG	CC	AA	24.0278	CREA
LAP0082b	lupin2016.01_LA422_82b	La422	Sudan	East Africa	H	Landrace	II	4.85	1	87.1	0.99	0.66	1	GG	CC	AA	0.672108	CREA
LAP0082d	lupin2016.01_LA422_82d	La422	Sudan	East Africa	H	Landrace	II	4.95	1	93	0.75	0.48	1	GG	CC	GG	6.265	CREA
LAP0083a	lupin2016.01_LA629_83a	La629	Sudan	East Africa	H	Landrace	II	4.99	1	94	0.95	0.34	1	GG	CC	GG	8.90542	CREA
LAP0083d	lupin2016.01_LA629_83d	La629	Sudan	East Africa	H	Landrace	III	4.68	1	58.6	0.96	0.3	0.56	GG	CC	AA	1.8723	CREA
LAP0084c	lupin2016.01_Ethiop98_84c	Ethiopie98	Ethiopia	East Africa	H	Landrace	III	4.39	1	83.7	1	0.37	0.99	GG	CC	AA	0.504081	CREA
LAP0084d	lupin2016.01_Ethiop98_84d	Ethiopie98	Ethiopia	East Africa	H	Landrace	III	4.27	1	91.2	0.98	0.53	1	GG	CC	AA	0.600096	CREA
LAP0086a	lupin2016.01_Egypte11_86a	Egypte011	Egypt	Egypt	F	Landrace	III	5.41	0.49	88.4	1	0.21	0.23	GG	CC	GG	9.60154	CREA
LAP0086d	lupin2016.01_Egypte11_86d	Egypte011	Egypt	Egypt	F	Landrace	II	4.77	1	69	1	0.53	1	GG	CC	AA	25.6121	CREA
LAP0087c	lupin2016.01_Egypte26_87c	Egypte026	Egypt	Egypt	F	Landrace	III	4.99	1	88.2	0.99	0.27	0.58	GG	CC	AA	16.6347	CREA
LAP0087d	lupin2016.01_Egypte26_87d	Egypte026	Egypt	Egypt	F	Landrace	III	5.11	0.99	78.9	1	0.36	1	GG	CC	AA	28.6126	CREA
LAP0088a	lupin2016.01_Egypte16_88a	Egypte016	Egypt	Egypt	F	Landrace	IV	4.46	1	61.4	0.96	0.48	1	GA	CT	AA	29.2127	CREA
LAP0089b	lupin2016.01_Egypte22_89b	Egypte022	Egypt	Egypt	F	Landrace	III	4.55	1	70.9	1	0.7	1	GG	CC	AA	26.3562	CREA
LAP0089d	lupin2016.01_Egypte22_89d	Egypte022	Egypt	Egypt	F	Landrace	III	4.2	1	73.6	1	0.55	1	GG	CC	AA	2.35238	CREA
LAP0090c	lupin2016.01_Egypte38_90c	Egypte038	Egypt	Egypt	F	Landrace	III	5.05	1	79.1	1	0.59	1	GG	CC	AA	6.16899	CREA
LAP0090d	lupin2016.01_Egypte38_90d	Egypte038	Egypt	Egypt	F	Landrace	III	4.44	1	73.7	1	0.69	1	GG	CC	GG	6.52904	CREA
LAP0091a	lupin2016.01_Egypte55_91a	Egypte055	Egypt	Egypt	F	Landrace	II	3.89	0.99	56.4	0.99	0.95	0.33	GG	CC	AG	32.0211	CREA
LAP0091b	lupin2016.01_Egypte55_91b	Egypte055	Egypt	Egypt	F	Landrace	III	4.85	1	87.9	1	0.57	1	GG	CC	AA	5.66491	CREA
LAP0092b	lupin2016.01_Egypte64_92b	Egypte064	Egypt	Egypt	F	Landrace	IV	4.14	1	67.2	1	0.44	1	GG	CC	GG	26.4522	CREA
LAP0092d	lupin2016.01_Egypte64_92d	Egypte064	Egypt	Egypt	F	Landrace	III	3.3	0.26	43.3	0.23	0.63	0.99	GG	CC	AA	0.672108	CREA
LAP0093c	lupin2016.01_Egypte76_93c	Egypte076	Egypt	Egypt	F	Landrace	III	3.58	0.62	26.6	0.00042	0.8	0.98	GG	CC	AA	4.3927	CREA
LAP0093d	lupin2016.01_Egypte76_93d	Egypte076	Egypt	Egypt	F	Landrace	III	3.16	0.09	19.6	2.7e-05	0.76	0.9	GG	CC	AA	6.00096	CREA
LAP0094b	lupin2016.01_Egypte93_94b	Egypte093	Egypt	Egypt	F	Landrace	II	5.13	0.99	96.7	0.58	0.55	1	GG	CC	GG	30.6049	CREA
LAP0094d	lupin2016.01_Egypte93_94d	Egypte093	Egypt	Egypt	F	Landrace	III	4.89	1	71.5	1	0.47	1	GG	CC	AA	1.44023	CREA
LAP0095a	lupin2016.01_LA356_95a	La356	Egypt	Egypt	F	Landrace	III	5.3	0.7	97.7	0.52	0.36	0.97	GG	CC	AA	9.04945	CREA
LAP0095b	lupin2016.01_LA356_95b	La356	Egypt	Egypt	F	Landrace	III	4.82	1	75	1	0.47	1	GG	CC	AA	4.00864	CREA
LAP0096a	lupin2016.01_LA364_96a	La364	Egypt	Egypt	F	Landrace	II	4.43	1	79.2	1	0.59	1	GG	CC	AA	26.8603	CREA
LAP0096d	elshireBatch2_elshire_96d	La364	Egypt	Egypt	F	Landrace	II	5.19	0.93	72	1	0.43	1	GG	CC	AA	1.08017	CREA
LAP0097a	lupin2016_97a	Ita001	Italy	North-East Mediterranean	D	Landrace	II	4.85	1	72.3	1	0.76	1	GG	CC	AA	23.9318	CREA
LAP0097b	lupin2016_97b	Ita001	Italy	North-East Mediterranean	D	Landrace	NA	5	1	87.8	0.94	0.58	1	NA	NA	NA	NA	CREA
LAP0098c	lupin2016_98c	Ita002	Italy	North-East Mediterranean	D	Landrace	NA	4.74	1	86.7	1	0.47	1	NA	NA	NA	NA	CREA
LAP0098d	lupin2016_98d	Ita002	Italy	North-East Mediterranean	D	Landrace	NA	3.95	1	85.1	1	1.11	0.07	NA	NA	NA	NA	CREA
LAP0099a	lupin2016_99a	Ita037	Italy	North-East Mediterranean	D	Landrace	II	4.1	1	62.3	1	0.84	0.99	GG	CC	AA	14.1383	CREA
LAP0100b	lupin2016_100b	Ita042	Italy	North-East Mediterranean	D	Landrace	IV	5.82	0.0066	100.5	0.09	0.17	0.0023	GG	CC	AG	26.6683	CREA
LAP0101b	lupin2016_101b	Ita051	Italy	North-East Mediterranean	D	Landrace	NA	5.68	0.03	98.2	0.3	0.2	0.01	NA	NA	NA	NA	CREA
LAP0101c	lupin2016_101c	Ita051	Italy	North-East Mediterranean	D	Landrace	NA	4.24	1	70.4	1	0.58	1	NA	NA	NA	NA	CREA
LAP0102d	lupin2016_102d	Ita019	Italy	North-East Mediterranean	D	Landrace	NA	4.25	1	66.1	1	0.89	0.45	NA	NA	NA	NA	CREA
LAP0104d	lupin2016_104d	Ita049	Italy	North-East Mediterranean	D	Landrace	NA	4.32	1	91.2	0.97	0.62	1	NA	NA	NA	NA	CREA
LAP0105a	lupin2016_105a	Ita057	Italy	North-East Mediterranean	D	Landrace	NA	4.91	1	88.2	1	0.3	0.98	NA	NA	NA	NA	CREA
LAP0105d	lupin2016_105d	Ita057	Italy	North-East Mediterranean	D	Landrace	IV	3.6	0.73	40.2	0.06	0.77	0.74	GA	CT	AA	31.301	CREA
LAP0106a	lupin2016_106a	Ita058	Italy	North-East Mediterranean	D	Landrace	IV	4.04	1	68.7	1	0.67	1	GG	CC	AA	22.8517	CREA
LAP0107b	elshireBatch1_elshire_107b	La246	Madeira	Atlantic Isles	A	Landrace	IV	3.74	0.91	55.4	0.78	0.83	0.63	GG	CC	AA	22.2756	CREA
LAP0108a	lupin2016_108a	Calabria	Italy	North-East Mediterranean	D	Landrace	IV	4.17	1	74.9	1	0.82	0.97	GG	CC	AG	24.5559	CREA
LAP0110a	elshireBatch1_elshire_110a	Maroc78	Morocco	South-West Mediterranean	G	Landrace	NA	4	1	55.3	0.83	0.49	1	NA	NA	NA	NA	CREA
LAP0110d	lupin2016_110d	Maroc78	Morocco	South-West Mediterranean	G	Landrace	IV	4.83	1	92.7	0.78	0.45	1	GG	CC	AG	23.2117	CREA
LAP0111a	lupin2016_111a	Ares	France	West & Eastern Europe	C	Cultivar	II	4.49	1	74.1	1	0.57	1	GG	CC	AA	30.3649	CREA
LAP0112b	lupin2016_112b	Lublanc	France	West & Eastern Europe	C	Cultivar	II	5.39	0.61	91.4	0.79	0.36	0.46	GG	CC	AA	15.0024	CREA
LAP0113b	lupin2016_113b	Amiga	France	West & Eastern Europe	C	Cultivar	II	4.39	1	69.7	1	0.67	1	GG	CC	AA	1.20019	FD
LAP0115b	lupin2016_115b	Energy	France	West & Eastern Europe	C	Cultivar	II	5.18	0.73	83.5	1	0.25	0.02	GG	CC	AA	14.8104	CREA
LAP0117b	lupin2016_117b	Adam	France	West & Eastern Europe	C	Cultivar	II	3.97	1	80.1	1	0.45	1	GG	CC	AA	28.7326	CREA
LAP0118b	lupin2016_118b	Luxe	France	West & Eastern Europe	C	Cultivar	IV	5.62	0.01	92.4	0.63	0.44	1	GG	CC	AG	35.2856	CREA
LAP0119b	lupin2016_119b	Aster	France	West & Eastern Europe	C	Cultivar	II	5.47	0.05	95.2	0.22	0.38	0.84	GG	CC	AA	1.8723	CREA
LAP0123d	lupin2016_123d	Molise	France	West & Eastern Europe	C	Cultivar	IV	4.27	1	66.2	1	0.69	1	GG	CC	AG	23.3557	CREA
LAP0124b	lupin2016_124b	Lecce	France	West & Eastern Europe	C	Cultivar	IV	4.57	1	91.1	1	0.38	1	GG	CC	AA	8.66539	CREA
LAP0126a	lupin2016_126a	Ludet	France	West & Eastern Europe	C	Cultivar	II	5.1	0.87	95	0.47	0.36	1	GG	CC	GG	1.48824	CREA
LAP0150/4	lupin2016_150.4	Lucky	France	West & Eastern Europe	C	Cultivar	II	4.73	1	92.8	0.9	0.38	1	GG	CC	AA	6.48104	CREA
LAP0151d	lupin2016_151d	MB-38	Italy	North-East Mediterranean	D	Cultivar	II	5.04	1	93.5	0.76	0.45	1	GG	CC	GG	9.72156	CREA
LAP0153/1	lupin2016_153.1	Imane	France	West & Eastern Europe	C	Cultivar	II	3.93	1	70	1	0.59	1	GG	CC	AA	0.360058	CREA
LAP0155a	lupin2016_155a	Rumbo Baer(a)	Chile	Overseas	I	Cultivar	II	2.78	0.04	50.3	0.37	0.92	0.19	AA	TT	AA	15.6985	SB
LAP0155b	lupin2016_155b	Rumbo Baer(b)	Chile	Overseas	I	Cultivar	II	3.11	0.12	48.7	0.29	0.94	0.15	AA	TT	AA	10.0576	SB
LAP0156a	lupin2016_156a	Multitalia	Italy	North-East Mediterranean	D	Cultivar	IV	4.72	1	87.4	1	0.59	1	GG	CC	AG	27.2684	CREA
a Bold are accessions tested in the field, sAUDPC = standardized area under the disease curve. LSrel = relative lesion size (%), SFWrel = relative shoot fresh weight.
b P-value sAUDPC compared to overall mean (Dunnett’s test)
c P-value LSrel compared to overall mean (Dunnett’s test)
d P-value SFWrel compared to overall mean (Dunnett’s test)
e Alleles of SNPs significantly associated with anthracnose resistance
AGG: Australian Grains Genebank, Victoria, Australia
ESP: Centro de Investigaciones Cientificas y Tecnológicas de Extremadura (CICYTEX), Spain
DPIRD: Department of Primary Industries and Regional Development, Agriculture and Food division, Western Australia, Australia
POL: National Centre for Plant Genetic Resources: Polish Genebank (NCPGR), Poland
VIR: Vavilov Research Institute of Plant Industry, Russia
DSV: Deutsche Saatveredelung AG, Germany
IPK: Leibniz Institute of Plant Genetics and Crop Plant Research, Germany
JD: Jouffray- Drillaud, France
SB: Semillas Baer, Chile
FD: Florimond Desprez, France
CREA: Research Centre for Animal Production and Aquaculture, Italy.
