# Supplementary material for: Genome-wide association study reveals white lupin candidate gene involved in anthracnose resistance
Source: Theor Appl Genet. 2022 Jan 5;135(3):1011–24. doi: 10.1007/s00122-021-04014-7 (PMC8942938; doi:10.1007/s00122-021-04014-7)
Supplement: Supplementary file 3 — Supplementary file3 (XLSX 2751 kb) [file 122_2021_4014_MOESM3_ESM.xlsx]

## Sheet: Markers_imput_mpm10_mpg20_het40
Accession	Lalb_Chr01_72114	Lalb_Chr01_103794	Lalb_Chr01_200102	Lalb_Chr01_200256	Lalb_Chr01_203317	Lalb_Chr01_223658	Lalb_Chr01_223773	Lalb_Chr01_240471	Lalb_Chr01_257140	Lalb_Chr01_260552	Lalb_Chr01_358755	Lalb_Chr01_384525	Lalb_Chr01_540895	Lalb_Chr01_543377	Lalb_Chr01_555697	Lalb_Chr01_749519	Lalb_Chr01_750863	Lalb_Chr01_751919	Lalb_Chr01_790040	Lalb_Chr01_790133	Lalb_Chr01_882533	Lalb_Chr01_945602	Lalb_Chr01_948849	Lalb_Chr01_963231	Lalb_Chr01_1014792	Lalb_Chr01_1018130	Lalb_Chr01_1098883	Lalb_Chr01_1134903	Lalb_Chr01_1188560	Lalb_Chr01_1216635	Lalb_Chr01_1361455	Lalb_Chr01_1420894	Lalb_Chr01_1447461	Lalb_Chr01_1488077	Lalb_Chr01_1595858	Lalb_Chr01_1604042	Lalb_Chr01_1604181	Lalb_Chr01_1618124	Lalb_Chr01_1645574	Lalb_Chr01_1646671	Lalb_Chr01_1797451	Lalb_Chr01_1873993	Lalb_Chr01_1894176	Lalb_Chr01_1912682	Lalb_Chr01_2081645	Lalb_Chr01_2081840	Lalb_Chr01_2306000	Lalb_Chr01_2320670	Lalb_Chr01_2322566
Fibl001	1	0	1	1	0	0	0	0	1	0	0	0	1	0	1	1	1	0	0	0	1	1	1	0	0	1	1	0	0	0	0	0	1	1	0	0	0	0	0	0	0	0	0	0	0	0	0	0	1
Fibl002	1	0	2	1	0	1	0	1	0	0	1	1	1	0	1	2	0	0	0	0	2	2	2	0	0	0	1	0	0	0	2	0	1	1	0	0	0	0	0	0	0	0	0	1	0	0	1	0	1
Fibl003	2	0	0	0	1	0	1	1	1	0	0	0	1	0	2	1	0	1	0	0	1	1	1	0	0	1	0	1	1	0	0	0	1	0	0	0	0	0	0	0	0	0	0	1	0	0	0	0	0
Fibl004	0	1	1	1	1	1	1	1	1	0	0	1	0	0	1	0	1	1	1	1	1	1	1	0	0	1	1	1	0	0	1	0	0	0	0	0	0	0	0	0	1	0	0	0	0	0	1	0	1
Fibl005	0	0	1	1	0	0	0	0	1	0	0	0	0	0	1	1	1	0	0	1	0	0	1	0	0	1	0	1	1	0	0	0	1	0	0	0	0	0	0	0	0	0	0	0	0	0	1	0	0
Fibl006	0	0	1	1	1	1	0	0	1	1	1	1	0	1	0	1	0	0	0	0	0	1	1	1	0	0	0	1	0	0	0	1	2	1	1	1	1	1	1	1	1	0	1	1	1	1	1	0	0
Fibl009	0	0	0	0	1	0	0	0	1	0	0	1	0	0	1	1	1	0	0	0	1	1	1	0	0	1	1	0	1	0	0	0	1	1	0	0	0	0	0	0	0	1	0	1	1	0	1	0	1
Fibl010	0	0	0	0	0	0	0	0	1	0	0	0	0	0	0	0	1	0	0	0	0	0	0	0	1	1	0	0	0	0	0	0	0	0	0	0	0	0	1	0	0	0	0	1	0	0	0	0	1
Fibl011	0	0	0	0	0	0	0	0	0	0	0	0	2	0	1	1	0	0	0	0	1	2	2	0	0	1	1	0	0	0	0	0	2	0	0	0	0	0	0	0	0	0	0	0	0	0	0	0	0
Fibl012	0	0	2	0	0	0	0	0	0	0	0	0	0	1	0	1	0	0	1	1	0	0	1	0	0	0	0	0	0	0	0	0	0	0	0	0	0	0	0	0	0	0	0	0	0	0	0	0	0
Fibl013	1	0	0	0	1	0	1	1	1	0	0	0	1	0	1	0	1	0	0	0	1	0	0	0	0	2	0	0	0	0	0	0	0	0	0	0	0	0	0	0	0	0	0	2	0	0	2	0	0
Fibl014	0	0	0	0	0	0	0	0	2	0	0	0	0	0	0	0	0	2	0	0	0	0	0	0	0	0	0	0	0	0	0	0	0	2	0	0	0	2	0	0	0	0	0	0	0	0	0	2	0
Fibl015	0	0	0	0	1	0	0	0	0	0	0	0	0	1	0	1	0	0	1	1	0	0	1	0	1	0	0	0	1	1	0	0	1	0	0	0	0	0	1	1	1	1	0	0	0	0	0	1	0
Fibl016	2	0	2	2	0	0	0	0	0	0	0	0	0	2	0	0	0	0	0	0	2	2	2	0	0	0	2	0	0	0	1	0	1	0	0	0	0	0	0	0	0	0	0	0	0	0	0	0	0
Fibl017	0	0	0	0	0	0	0	0	2	0	0	0	0	0	0	0	2	0	0	0	0	0	0	0	0	2	0	0	0	0	0	0	0	0	0	0	0	0	0	0	0	0	0	0	0	0	0	0	0
Fibl018	0	0	1	2	0	0	0	0	0	0	1	0	0	0	0	0	1	0	0	0	0	0	0	0	0	0	0	0	0	0	2	0	1	0	0	0	0	0	0	0	0	0	0	1	0	0	0	1	0
Fibl019	0	0	2	0	0	0	0	0	2	2	0	0	0	0	0	0	0	0	2	2	2	0	0	2	0	0	0	0	0	0	0	0	2	0	0	0	0	0	0	0	0	0	0	0	0	2	0	2	0
Fibl021	0	0	0	0	0	0	0	0	2	0	0	0	0	0	0	0	2	0	0	0	0	0	0	0	0	1	0	0	0	0	0	0	0	0	0	0	0	0	1	1	0	0	0	1	0	0	0	0	0
Fibl022	2	0	0	0	2	0	2	2	0	0	0	0	2	0	1	0	0	0	0	0	2	0	2	0	0	0	0	0	0	0	0	0	0	0	0	0	0	0	0	0	0	0	0	1	0	0	0	0	0
Fibl023	0	0	2	0	0	0	0	0	0	0	0	0	0	0	0	2	0	0	0	0	0	0	0	0	2	2	0	0	0	0	0	0	0	0	0	0	0	0	0	0	0	0	0	0	0	0	0	0	0
Fibl024	0	0	0	0	1	0	0	1	1	0	0	0	1	0	1	0	2	1	1	1	1	0	1	0	0	1	0	1	0	0	0	0	2	1	0	0	0	0	0	0	0	0	0	0	0	0	0	0	1
Fibl025	0	0	1	1	0	0	0	0	0	0	0	2	0	0	0	1	0	0	0	0	2	1	2	1	0	1	0	0	0	0	1	0	0	0	0	0	0	0	0	0	0	0	2	1	0	0	2	0	0
Fibl026	0	0	0	0	0	0	0	0	0	0	2	0	0	0	0	2	0	0	0	0	0	2	2	0	0	0	0	0	0	0	0	2	2	0	2	2	2	2	0	0	2	0	0	2	0	2	0	0	0
Fibl027	0	0	2	1	0	1	0	0	0	0	0	0	0	0	0	0	0	0	0	0	1	0	0	0	0	1	0	0	0	0	0	0	0	0	0	0	0	0	0	0	0	0	0	0	0	0	1	0	0
Fibl028	2	0	2	2	0	0	0	0	0	0	1	0	0	1	0	0	0	0	0	0	0	1	0	1	0	0	0	1	0	0	1	0	2	0	0	0	0	1	0	0	1	0	0	0	1	0	0	2	0
Fibl029	0	1	0	0	0	1	0	0	1	0	0	0	0	0	0	0	0	0	0	0	0	0	1	0	0	1	0	0	0	0	2	0	0	1	0	0	0	0	0	1	0	0	0	1	0	0	2	1	0
Fibl030	2	0	2	2	0	0	0	0	0	0	2	2	0	0	0	0	0	0	0	0	0	0	0	0	0	2	0	2	0	0	2	0	2	0	0	0	0	2	0	0	0	0	0	2	0	0	2	0	0
Fibl031	1	0	1	1	1	0	1	1	1	0	0	0	1	0	1	1	0	1	1	1	1	1	1	0	0	0	1	0	0	0	1	0	1	0	0	0	0	0	0	0	1	0	0	1	0	1	0	0	0
Fibl032	0	0	0	0	0	0	0	0	2	0	0	0	0	0	0	0	1	0	1	1	0	0	0	1	0	1	0	0	0	0	1	0	0	0	0	0	0	0	0	0	0	0	0	0	0	1	0	0	0
Fibl033	0	1	1	0	0	0	0	0	1	1	0	2	0	0	0	0	0	1	1	1	1	0	1	0	0	0	0	1	0	0	2	0	0	0	0	0	0	1	0	0	1	0	0	1	0	0	1	2	0
Fibl034	0	0	1	0	0	1	0	0	0	0	1	2	0	0	0	0	0	0	2	2	1	0	0	0	0	0	0	1	0	0	1	0	0	0	0	0	0	0	0	0	0	0	1	0	0	0	0	0	0
Fibl035	1	0	0	0	1	1	0	0	0	0	1	2	0	1	0	1	0	0	1	1	2	1	0	0	0	0	0	1	0	0	2	0	1	0	0	0	0	1	0	0	1	0	0	1	0	0	1	1	0
Fibl036	0	0	0	0	1	0	1	1	1	0	0	0	0	0	1	0	0	1	0	0	0	0	1	0	0	0	1	0	0	0	0	0	0	1	0	0	0	1	0	0	0	0	0	0	0	0	0	1	0
Fibl037	0	0	0	0	1	0	0	0	0	0	0	1	0	0	0	1	0	0	1	1	0	0	1	0	0	0	0	1	1	1	1	0	1	0	0	0	0	0	0	0	0	1	1	1	0	0	2	0	1
Fibl038	1	0	1	0	1	0	0	1	1	1	0	0	1	0	1	0	0	1	1	1	2	0	1	1	0	0	1	0	0	0	0	0	2	0	0	0	0	0	0	0	0	0	0	0	0	1	0	1	0
Fibl039	0	0	1	0	1	1	0	0	2	1	0	1	0	0	0	0	0	0	1	1	2	0	1	1	0	0	0	0	1	0	0	0	2	0	0	0	0	0	1	1	0	0	0	1	0	1	1	1	0
Fibl040	1	0	2	0	1	0	1	1	0	0	0	0	0	0	1	0	0	0	1	1	1	0	0	1	0	0	0	0	0	1	0	0	1	1	0	0	0	1	0	0	1	0	0	1	0	0	1	1	0
LAP0002a	2	0	0	0	0	0	0	0	2	2	0	0	0	0	0	0	0	0	0	0	2	0	0	0	0	0	0	0	0	0	2	0	2	0	0	0	0	0	0	0	2	0	2	0	0	0	1	0	2
LAP0002c	0	0	0	0	0	0	0	0	0	0	0	0	0	0	0	0	0	0	0	0	1	0	0	0	0	1	0	0	1	0	1	0	0	0	0	0	0	0	1	1	1	1	2	0	0	0	2	0	0
LAP0003a	0	0	0	0	0	0	0	0	2	2	0	2	0	0	0	0	0	0	1	1	0	1	0	1	0	0	0	1	0	1	1	0	0	0	0	0	0	0	0	0	1	0	1	0	0	0	1	0	0
LAP0003d	2	0	2	2	0	0	0	0	0	0	0	2	0	0	0	0	0	0	0	0	0	0	2	0	0	0	0	0	0	0	2	0	0	0	0	0	0	0	0	0	2	2	0	0	0	0	0	0	0
LAP0005b	2	0	2	1	0	0	1	0	0	0	0	0	0	0	0	0	0	0	2	2	1	0	0	0	0	0	0	0	0	0	2	0	2	0	0	0	0	0	1	2	1	0	0	1	0	0	0	2	0
LAP0006b	0	0	0	0	0	0	0	0	2	2	0	1	0	0	0	1	0	0	0	0	0	0	1	0	0	0	0	0	1	0	0	0	1	0	0	0	0	0	0	0	0	0	1	0	0	0	0	0	0
LAP0008d	1	0	0	0	0	0	0	0	0	0	0	0	0	0	0	1	0	0	0	0	0	1	1	1	0	0	0	0	1	2	2	1	1	0	0	0	0	0	0	0	0	1	2	0	0	0	0	0	0
LAP0013b	0	0	0	0	0	0	0	0	0	0	2	0	2	0	0	0	0	2	0	2	0	2	0	0	0	0	0	0	0	0	0	0	0	0	0	0	0	0	0	0	0	0	0	0	0	0	2	0	2
LAP0019c	0	0	1	0	0	0	1	0	0	0	0	1	0	0	0	1	0	0	0	0	2	0	1	0	0	0	0	0	0	0	1	0	2	0	1	1	1	1	0	1	1	0	2	0	0	0	0	1	1
LAP0019d	0	0	1	1	1	0	0	0	0	1	0	0	0	0	0	2	0	0	0	1	0	0	0	2	0	0	0	0	0	1	0	0	2	0	0	0	0	0	1	1	1	0	0	1	0	0	1	1	0
LAP0020c	1	0	0	0	1	0	0	0	0	0	0	0	0	0	0	0	1	0	0	0	0	0	0	0	0	0	0	0	0	0	1	0	0	0	0	0	0	0	2	2	2	0	0	0	0	0	1	0	0
LAP0021a	0	2	0	0	2	0	2	0	0	0	0	0	0	0	0	0	0	0	0	2	0	0	2	0	0	0	0	0	0	0	2	0	0	0	0	0	0	0	0	0	0	0	0	0	0	0	2	0	0
LAP0023a	0	1	0	1	0	1	0	0	0	0	1	1	1	0	0	0	0	0	0	0	0	1	2	0	0	0	0	0	0	0	1	0	0	0	0	0	0	1	0	0	2	0	0	0	0	0	0	2	0
LAP0024b	0	0	2	2	0	0	0	0	2	0	2	0	0	0	0	2	0	0	0	2	2	0	0	0	0	0	0	0	0	2	2	0	0	0	0	0	0	0	0	0	2	0	2	0	0	0	0	0	0
LAP0026c	0	0	2	2	0	0	0	0	0	0	2	2	0	0	0	0	2	0	0	0	0	0	0	0	0	2	0	0	0	0	2	2	2	0	0	0	0	0	2	2	0	0	0	0	0	0	0	2	0
LAP0027b	0	0	2	0	0	0	0	0	2	0	2	2	0	0	0	0	0	0	0	0	0	0	2	0	0	0	0	0	0	0	0	2	2	0	2	2	2	0	0	0	0	2	0	0	0	0	1	2	0
LAP0028b	0	0	1	0	0	2	0	1	0	0	1	1	0	1	0	0	0	0	0	0	1	1	2	0	0	0	0	0	0	1	2	0	1	1	0	0	0	0	0	0	0	0	1	0	0	0	1	0	0
LAP0029b	0	2	0	0	2	0	2	0	0	0	0	0	0	0	0	0	0	0	0	0	2	0	0	0	0	0	0	0	0	0	0	0	2	0	0	0	0	0	0	0	0	0	2	0	0	0	0	0	0
LAP0030b	0	2	2	0	0	0	0	0	0	0	0	2	0	0	0	0	2	0	0	0	0	0	0	0	0	0	0	0	0	0	0	0	2	0	0	0	0	0	0	0	0	0	2	0	0	0	0	2	0
LAP0031b	0	0	0	0	0	0	0	0	2	2	2	0	0	0	0	0	0	0	0	0	0	0	2	0	0	0	0	0	0	0	0	0	0	0	0	0	0	2	0	0	2	0	0	0	0	0	2	0	0
LAP0031d	2	0	1	1	0	0	0	0	0	0	1	0	0	0	0	0	0	0	0	0	0	0	2	0	0	1	0	0	0	1	1	0	0	2	0	0	0	2	0	0	0	0	2	0	0	0	0	1	0
LAP0032d	1	0	1	1	0	1	0	0	0	0	0	0	0	1	0	0	0	0	0	0	0	0	2	0	0	0	0	0	0	0	2	0	1	0	0	0	0	1	0	0	0	0	0	0	0	0	0	0	0
LAP0033c	0	0	1	1	0	0	0	0	0	0	0	0	0	0	0	0	0	0	0	0	0	0	0	1	0	0	0	1	0	0	0	0	0	0	0	0	0	0	0	0	1	0	0	1	0	0	0	1	0
LAP0035d	0	0	2	2	0	0	0	0	0	0	0	2	0	0	0	0	0	0	0	0	0	2	2	0	0	0	0	0	0	0	2	0	0	0	0	0	0	2	0	0	0	0	0	0	0	0	0	0	0
LAP0037c	2	0	0	0	0	0	0	0	0	0	0	2	0	0	0	0	0	0	0	0	0	0	2	0	0	1	0	0	0	0	0	0	0	0	0	0	0	1	0	0	0	0	0	2	0	0	2	0	0
LAP0037d	2	0	2	2	0	0	0	0	0	0	0	0	0	0	0	0	0	0	0	0	0	1	2	0	0	0	0	0	0	0	0	1	0	1	0	0	0	0	1	1	0	0	0	0	0	0	2	1	0
LAP0038b	2	0	1	0	0	0	0	0	0	0	1	0	0	1	0	0	0	0	0	0	0	0	1	0	0	0	0	1	0	0	2	0	1	0	0	0	0	0	1	1	0	0	1	1	0	0	0	0	0
LAP0039d	0	0	0	0	0	0	0	0	0	0	0	0	0	2	0	0	0	0	0	0	0	0	2	0	0	1	0	0	1	0	2	0	0	0	0	0	0	0	0	0	0	0	1	0	1	0	1	0	0
LAP0040a	1	0	1	1	0	0	0	0	1	0	0	0	0	1	0	0	1	0	0	0	0	0	1	0	0	1	0	1	0	0	2	0	0	0	0	0	0	0	0	0	1	0	0	0	0	0	1	0	0
LAP0040c	0	2	0	0	0	0	0	0	0	1	0	2	0	0	0	0	0	0	0	0	0	0	1	0	0	1	0	0	0	0	2	0	0	1	0	0	0	0	0	0	0	0	0	2	0	0	0	2	0
LAP0041b	1	0	1	0	0	0	0	0	0	0	0	0	0	0	0	0	0	0	0	0	0	0	0	0	0	0	0	0	0	0	2	0	2	0	2	2	2	0	2	2	0	0	2	0	2	0	0	2	0
LAP0041c	0	0	2	1	0	0	0	0	0	0	1	0	0	0	0	1	0	0	0	0	0	0	1	1	0	1	0	0	0	0	1	0	1	0	1	1	2	0	1	1	1	0	0	0	0	0	2	0	0
LAP0042a	0	0	1	1	0	0	0	0	1	1	0	0	0	0	0	0	2	0	0	0	0	0	2	0	0	0	0	1	0	0	2	0	1	0	1	1	1	2	2	2	1	1	2	1	0	0	0	1	1
LAP0042b	1	0	0	0	1	0	0	0	0	0	0	0	0	0	0	0	0	0	1	1	0	0	0	1	0	0	0	1	1	1	0	0	1	0	1	2	2	0	1	0	1	0	0	0	0	0	1	1	0
LAP0043b	0	0	0	0	0	0	0	0	0	0	0	2	0	0	0	0	0	0	0	0	0	0	2	2	2	0	0	2	0	0	2	0	2	0	0	0	0	0	0	0	0	0	2	2	0	0	2	0	0
LAP0043c	0	1	0	0	0	2	0	0	1	1	0	0	0	0	0	0	0	0	0	0	0	0	0	0	0	1	0	2	0	0	2	1	1	0	1	1	1	0	1	1	0	0	1	0	0	0	0	2	0
LAP0044c	2	0	1	1	0	0	0	0	0	0	1	0	0	0	0	0	0	0	0	0	0	0	0	1	0	0	0	1	0	0	0	1	0	0	0	0	0	0	1	2	0	0	0	1	0	0	0	0	0
LAP0045c	1	1	0	0	0	1	0	0	0	0	0	0	0	1	0	0	1	0	0	0	0	2	1	0	0	0	0	1	1	0	2	1	0	1	0	0	0	0	1	1	1	0	2	1	0	0	0	1	0
LAP0045d	0	1	0	1	0	1	0	0	0	0	0	0	0	1	0	0	0	0	0	0	0	2	1	0	0	0	0	0	0	0	2	2	0	1	0	1	1	0	1	1	1	0	1	0	0	0	0	1	0
LAP0046a	0	0	0	0	0	0	0	0	0	0	0	1	1	0	0	1	0	0	0	0	0	1	0	0	0	0	0	1	0	0	1	0	0	0	1	1	1	0	0	0	0	0	1	1	0	0	0	0	0
LAP0046b	0	0	0	0	0	0	0	0	1	0	0	0	0	0	0	0	0	0	0	0	0	0	0	0	0	0	0	0	0	0	1	0	0	0	0	0	0	1	1	1	1	0	1	1	1	0	0	1	0
LAP0047b	1	0	0	0	1	1	0	0	1	1	0	2	0	0	0	1	0	0	0	0	1	0	0	1	0	0	0	1	0	0	2	1	0	0	0	0	0	0	1	1	1	0	2	0	1	0	1	0	0
LAP0048c	2	0	0	0	0	0	0	0	1	1	0	0	0	0	0	1	0	0	1	1	0	0	1	1	0	0	0	1	0	0	2	0	0	0	0	0	0	0	2	2	0	2	1	0	0	0	1	0	0
LAP0049c	0	0	2	1	0	1	0	0	0	0	1	2	1	0	0	1	0	0	0	0	1	2	2	0	0	0	0	1	2	0	0	0	1	1	0	0	0	2	0	0	0	0	1	0	0	0	0	0	0
LAP0050c	0	0	1	1	0	0	0	0	0	0	0	0	0	0	0	1	0	0	0	0	1	0	1	0	0	0	0	0	0	0	0	0	0	0	0	0	0	2	0	0	1	0	1	2	0	0	0	2	0
LAP0051b	0	0	2	2	0	0	0	0	0	0	0	1	0	0	0	0	0	0	0	0	0	0	0	0	0	0	0	0	1	0	2	0	1	1	0	0	0	0	0	0	1	1	1	1	0	1	2	1	0
LAP0051c	0	0	0	0	0	0	0	0	0	0	0	0	1	0	1	1	0	0	1	1	1	1	1	1	0	0	1	0	0	1	0	0	1	1	0	0	0	0	0	0	0	0	2	0	0	0	0	0	2
LAP0052b	0	0	0	0	0	0	2	0	2	0	0	0	0	0	0	2	0	0	0	0	0	0	0	0	2	2	0	0	0	0	0	0	0	0	0	0	0	0	0	0	0	0	0	0	0	0	0	2	0
LAP0052c	0	0	0	0	0	0	0	0	0	0	0	0	0	0	0	0	0	0	0	0	0	0	0	0	0	0	0	0	0	0	0	0	1	0	0	0	0	1	0	0	2	0	2	2	0	0	2	2	0
LAP0053b	0	0	2	2	0	0	0	0	0	0	0	0	0	0	0	0	0	0	1	1	0	0	0	1	0	0	0	1	1	0	2	0	0	1	0	0	0	0	0	0	0	0	2	1	0	0	0	0	0
LAP0053d	0	0	1	1	0	0	1	0	1	0	0	0	0	0	0	2	0	0	0	0	0	0	0	0	2	2	0	0	0	0	0	0	0	0	0	0	0	0	0	0	0	0	0	0	0	0	0	2	0
LAP0054a	2	0	0	0	0	0	0	0	2	1	0	0	0	2	0	1	0	0	0	0	0	0	2	0	0	0	0	0	0	0	1	0	0	0	0	0	0	0	1	1	0	0	1	0	0	0	0	2	0
LAP0054c	0	0	1	1	0	0	0	0	0	0	0	0	0	0	0	0	0	0	2	2	0	0	1	0	0	0	0	0	2	0	2	0	0	0	0	0	0	0	0	0	0	0	0	1	0	0	0	0	0
LAP0055a	2	0	0	0	0	0	0	0	1	1	1	0	0	1	0	1	0	0	0	0	0	0	2	0	0	0	0	1	1	0	0	0	1	0	0	0	0	2	0	0	0	0	1	0	0	0	1	0	0
LAP0055d	2	0	0	0	0	0	0	0	1	1	0	0	0	2	0	1	0	0	0	0	0	0	2	0	0	0	0	0	1	0	0	0	0	0	0	0	0	0	1	1	0	0	2	0	0	0	2	0	0
LAP0056b	0	0	0	0	0	0	0	0	0	0	0	0	0	0	0	0	0	0	0	0	0	0	0	0	0	0	0	0	0	0	0	0	0	2	0	0	0	0	0	0	0	0	2	0	0	0	0	0	2
LAP0056c	2	0	0	0	0	0	0	0	2	2	0	0	0	2	0	2	0	0	0	0	0	0	2	0	0	0	0	0	2	0	0	0	0	0	0	0	0	0	0	0	0	0	2	0	0	0	2	0	0
LAP0057a	0	0	0	0	0	0	0	0	0	0	0	0	0	0	0	0	0	0	0	0	0	0	2	0	0	0	0	0	2	0	2	0	2	0	0	0	0	0	2	2	0	0	0	2	0	0	1	0	0
LAP0057d	0	0	2	1	0	0	0	0	0	0	0	0	0	0	0	0	0	0	1	0	0	0	1	0	0	0	0	0	0	0	2	0	0	1	0	0	0	0	0	0	1	0	0	2	0	0	0	0	0
LAP0058c	2	0	1	1	0	0	0	0	0	0	0	0	1	0	0	1	0	0	0	0	0	1	1	0	0	0	0	0	1	0	2	0	1	0	0	1	1	0	1	1	0	0	1	2	0	0	0	0	0
LAP0059a	1	0	0	0	0	1	0	0	0	0	0	1	0	0	0	0	0	0	0	0	1	0	1	0	0	0	0	0	0	0	1	0	0	1	0	0	0	1	0	0	2	0	2	1	0	0	1	1	0
LAP0060c	1	1	1	1	0	1	0	0	0	0	0	1	2	0	0	0	0	0	0	0	1	0	0	2	0	0	0	0	2	0	2	0	1	1	0	1	1	1	0	0	0	0	1	1	0	0	2	0	0
LAP0060d	1	0	1	1	0	0	0	0	1	0	1	0	0	0	0	0	0	1	0	0	1	1	1	0	0	0	0	0	0	0	2	0	2	1	0	0	0	1	0	0	2	0	0	0	0	0	2	0	0
LAP0061c	2	0	2	2	0	0	0	0	0	0	0	2	0	0	0	0	0	0	2	2	0	0	2	0	0	2	0	0	1	0	1	0	0	1	0	0	0	0	0	0	0	0	2	0	0	1	0	2	0
LAP0061d	2	0	2	2	0	0	0	0	0	0	0	2	0	0	0	0	0	0	1	1	0	0	2	0	0	2	0	0	0	0	2	0	0	2	0	0	0	0	0	0	0	0	2	0	0	0	1	1	0
LAP0062d	2	0	2	2	0	0	0	0	0	0	0	0	0	0	0	0	0	0	2	2	0	0	0	0	0	2	0	0	2	0	2	0	2	2	0	0	0	0	0	0	2	0	0	0	0	2	2	0	0
LAP0063a	2	0	2	2	0	0	0	0	0	0	0	1	1	0	1	1	0	0	1	1	0	0	1	0	1	2	0	0	0	0	1	0	0	1	0	0	0	0	0	0	0	0	0	0	0	0	0	2	0
LAP0063b	0	0	2	2	0	0	0	0	0	0	0	2	0	0	0	0	0	0	0	0	0	0	0	2	0	0	0	0	0	0	2	0	0	0	0	0	0	0	0	0	0	0	0	0	0	0	0	2	0
LAP0064b	0	0	1	1	1	0	0	1	0	0	0	1	0	1	0	0	0	0	2	2	0	0	1	0	0	1	0	1	0	0	1	1	0	1	0	0	0	0	1	1	0	0	0	0	0	0	1	1	0
LAP0065a	2	0	1	1	0	0	0	0	1	1	0	0	1	1	1	1	0	0	0	0	1	1	2	0	0	0	1	0	1	0	0	0	1	0	0	0	0	0	0	0	0	0	0	0	0	0	1	0	0
LAP0066b	2	0	2	2	0	0	0	0	0	0	0	0	0	2	0	0	0	0	0	0	0	0	2	0	2	0	0	0	0	0	2	0	0	0	0	0	0	0	0	0	0	0	2	0	0	0	0	2	0
LAP0066c	0	0	2	2	0	0	0	0	0	0	2	0	2	0	2	0	0	0	2	2	0	0	0	0	0	0	0	0	0	0	0	0	2	2	0	0	0	0	2	2	0	0	0	0	0	0	0	0	0
LAP0067a	0	0	0	0	2	0	0	0	0	0	0	0	2	0	0	2	0	0	2	2	0	0	0	0	0	0	0	0	0	0	2	0	2	0	0	0	0	0	0	0	2	0	0	0	0	2	0	0	0
LAP0068c	0	0	2	2	0	0	0	0	0	0	2	0	2	0	2	0	0	0	2	2	0	0	0	0	0	0	0	0	0	0	0	0	2	2	0	0	0	0	2	2	0	0	0	0	0	0	0	0	0
LAP0069c	0	0	2	0	0	0	0	0	0	0	2	0	0	0	2	0	0	2	0	0	0	0	0	0	0	0	0	2	0	2	2	0	0	2	0	0	0	0	2	2	2	0	0	0	0	0	0	0	0
LAP0070a	0	0	2	2	0	0	0	0	0	0	2	0	2	0	2	0	0	2	0	0	0	0	0	0	0	0	0	0	0	0	0	0	2	2	0	0	0	0	2	2	0	0	0	0	0	0	0	0	0
LAP0070c	2	0	0	0	0	2	0	0	0	0	0	2	2	0	2	0	0	0	2	2	2	0	2	0	0	0	0	0	0	0	0	0	2	2	0	0	0	0	2	2	2	0	0	0	0	0	0	0	0
LAP0071a	0	0	2	1	0	1	0	1	0	0	2	1	1	0	1	0	0	1	0	0	1	1	1	0	0	0	0	0	0	0	1	0	1	1	0	0	0	0	1	1	1	0	0	1	0	0	1	0	0
LAP0071d	0	0	2	2	0	0	0	0	0	0	2	0	2	0	2	0	0	2	0	0	0	0	0	0	0	0	0	0	0	0	0	0	2	2	0	0	0	0	2	2	2	0	0	0	0	0	0	0	0
LAP0072b	2	0	0	0	2	0	2	2	0	0	0	0	2	0	2	0	0	0	0	0	2	2	2	0	0	0	2	0	0	0	0	0	0	0	0	0	0	0	0	0	0	0	0	0	0	0	0	0	0
LAP0073d	2	0	0	0	2	0	2	2	0	0	0	0	2	0	2	0	0	0	2	2	0	0	0	0	0	0	0	0	0	0	0	0	2	2	0	0	0	0	2	2	0	0	0	0	0	0	2	0	0
LAP0074c	0	1	0	1	0	0	0	0	2	0	0	0	0	0	0	0	0	0	2	2	0	1	2	1	0	0	0	0	2	1	0	1	2	0	0	0	0	2	1	1	1	0	0	0	0	0	2	1	0
LAP0075d	0	0	0	0	1	2	0	0	1	0	0	1	0	0	0	0	0	0	1	1	0	0	1	0	1	0	0	0	1	0	1	0	1	0	0	0	0	0	2	1	0	0	0	2	0	0	2	0	0
LAP0076a	2	0	0	0	0	0	0	0	2	0	0	0	0	0	0	2	0	0	0	0	0	0	0	0	0	0	0	2	0	0	0	0	0	0	0	0	0	0	0	0	0	0	2	0	0	0	2	0	0
LAP0077a	2	0	0	0	0	1	1	0	0	0	0	1	0	0	0	0	0	0	0	0	0	1	1	1	0	0	0	1	0	0	1	0	1	2	0	0	0	0	0	0	0	0	0	1	0	0	2	0	0
LAP0077c	0	0	1	0	0	0	0	0	0	0	0	0	0	0	0	1	0	0	0	0	0	1	1	0	1	1	0	0	0	0	1	0	1	0	1	1	1	0	0	0	0	0	0	0	0	1	0	1	0
LAP0078a	0	0	2	0	0	0	0	0	0	0	2	2	1	0	0	0	0	0	0	0	0	0	0	0	0	0	0	0	0	0	2	0	0	0	0	0	0	0	2	2	0	0	0	0	0	0	0	0	0
LAP0079a	2	0	0	0	0	2	0	0	0	0	0	2	0	0	0	0	0	0	0	0	2	0	2	2	0	2	0	0	0	0	2	0	0	0	0	0	0	0	0	0	0	0	0	0	0	0	2	0	0
LAP0079d	0	0	0	0	0	1	0	0	0	0	1	1	0	0	0	1	0	0	1	1	0	1	1	0	0	0	0	0	0	0	2	0	0	0	0	0	0	0	0	0	0	0	0	0	0	0	2	0	0
LAP0080a	1	0	0	0	0	0	0	0	1	0	0	0	1	0	1	0	0	0	0	0	2	2	2	0	1	0	0	2	2	1	0	0	0	0	0	0	0	0	0	0	0	0	0	0	0	0	0	1	1
LAP0080b	0	2	0	0	2	2	0	0	0	0	0	0	0	0	0	0	2	0	2	2	2	0	2	0	0	0	0	0	0	1	2	0	0	0	0	0	0	0	0	0	0	0	0	0	0	0	0	0	2
LAP0081b	0	0	1	1	0	0	0	0	0	0	0	2	0	0	0	2	0	0	0	0	0	0	0	0	0	0	0	2	0	0	0	0	2	2	0	0	0	0	0	0	0	0	0	0	0	0	0	0	0
LAP0081d	0	0	0	0	0	0	0	0	1	0	0	1	0	0	0	1	1	0	0	0	0	0	0	0	0	1	0	1	0	0	1	0	0	0	0	0	0	1	0	0	0	0	0	0	0	0	0	1	0
LAP0082b	0	0	2	2	0	0	0	0	0	0	0	0	0	0	0	0	0	0	0	0	0	0	0	0	0	0	0	2	0	0	2	0	0	2	0	0	0	0	2	2	0	0	2	0	2	0	0	2	0
LAP0082d	0	2	2	2	0	0	0	0	0	0	0	0	0	0	0	0	0	0	0	0	0	1	0	0	0	0	0	1	0	0	1	0	1	1	0	0	0	1	1	1	0	0	1	0	1	0	0	2	0
LAP0083a	0	0	2	0	0	0	0	0	2	0	0	2	0	0	0	0	0	0	0	0	2	2	2	0	0	0	2	0	0	0	0	0	0	0	0	0	0	0	0	0	0	0	0	0	0	0	0	0	0
LAP0083d	0	0	2	0	0	0	0	0	2	0	0	1	0	0	0	1	0	0	2	2	2	0	0	2	0	0	0	0	2	0	0	0	0	0	0	0	0	0	0	0	2	0	0	0	0	0	2	0	0
LAP0084c	0	0	2	0	0	0	0	0	2	2	0	0	0	0	0	0	0	0	2	2	2	0	0	2	0	0	0	0	0	0	0	0	2	0	0	0	0	0	0	0	0	0	0	0	0	2	0	2	0
LAP0084d	0	0	2	0	0	0	0	0	2	2	0	0	0	0	0	0	0	0	2	2	2	0	0	2	0	0	0	0	0	0	0	0	2	0	0	0	0	0	0	0	0	0	0	0	0	2	0	2	0
LAP0086a	0	0	0	1	0	0	0	0	0	0	0	0	0	0	0	0	0	0	0	0	0	0	0	0	0	0	0	0	0	0	2	2	2	0	2	2	2	0	0	0	2	0	2	2	0	0	2	0	0
LAP0086d	0	0	1	0	0	0	0	0	0	0	0	0	1	0	1	0	2	0	0	1	0	0	0	0	0	2	0	0	0	0	1	0	0	1	1	0	0	1	0	0	0	0	1	1	0	1	0	1	0
LAP0087c	1	0	1	0	1	0	0	0	1	0	0	1	0	0	0	0	1	0	2	2	0	0	1	0	1	1	0	2	0	0	0	0	2	0	0	0	0	0	0	0	0	0	0	0	0	0	0	2	0
LAP0087d	0	0	0	0	1	1	0	0	0	0	0	0	0	0	0	0	0	0	1	1	1	1	1	0	1	0	0	0	0	0	1	1	2	0	2	2	1	0	0	0	0	0	0	1	0	0	1	0	0
LAP0088a	1	0	0	0	0	0	0	0	0	0	0	0	0	0	0	0	0	0	0	0	1	1	1	0	0	0	0	0	0	0	1	0	0	0	0	0	0	2	0	0	2	0	1	1	0	0	1	1	0
LAP0089b	0	0	0	0	2	0	0	0	0	0	0	1	0	0	0	0	0	0	2	2	0	0	1	0	0	1	0	2	1	1	1	1	0	2	1	1	1	0	1	1	0	0	0	0	0	0	0	1	0
LAP0089d	0	0	0	0	2	0	0	0	0	0	0	0	0	0	0	0	0	0	2	2	0	0	2	0	0	0	0	2	2	0	2	0	0	2	0	0	0	0	2	2	0	0	0	0	0	0	0	0	0
LAP0090c	2	0	0	0	2	0	0	0	0	0	0	0	0	0	0	0	0	0	0	2	0	0	0	0	0	2	0	0	0	0	2	0	2	0	0	0	0	0	0	0	0	0	0	0	0	2	0	0	0
LAP0090d	0	0	2	0	0	0	0	0	0	0	0	2	0	0	0	0	0	0	2	2	0	0	0	0	0	0	0	2	0	0	2	0	0	2	0	0	0	0	0	0	0	0	0	0	0	1	2	0	0
LAP0091a	0	0	1	1	0	0	0	0	0	0	1	1	0	1	0	1	0	0	0	0	0	1	1	0	0	0	0	0	0	0	1	1	1	1	1	1	1	2	0	0	2	0	0	1	0	1	1	2	0
LAP0091b	0	0	2	2	0	0	0	0	0	0	0	2	0	2	0	0	0	0	0	0	0	0	0	0	0	0	0	0	0	2	0	0	0	2	0	0	0	2	0	0	2	0	2	0	0	2	0	2	0
LAP0092b	0	0	1	0	0	0	0	0	0	0	0	0	1	0	0	0	0	0	0	0	2	1	1	0	0	0	0	0	0	0	2	0	1	0	0	0	0	1	1	1	2	0	1	0	0	0	2	0	0
LAP0092d	0	0	0	0	2	0	2	2	0	0	0	2	0	0	0	0	0	0	0	0	0	0	0	0	2	0	0	0	0	2	0	0	2	0	2	0	0	0	0	0	2	0	0	2	0	0	0	2	0
LAP0093c	0	0	2	2	0	0	0	0	0	0	0	0	0	0	0	0	0	0	0	0	0	0	0	0	0	0	0	0	0	0	0	0	2	2	2	0	0	0	0	0	0	0	2	0	0	0	0	0	0
LAP0093d	0	0	1	1	1	0	0	0	0	0	0	0	0	0	0	0	0	0	0	0	1	0	1	0	0	0	0	0	0	0	1	0	1	1	2	0	0	0	0	0	0	1	1	1	1	0	0	1	0
LAP0094b	0	0	0	0	1	0	2	0	1	0	0	0	0	0	0	0	1	1	1	1	0	0	0	0	1	1	0	1	0	1	0	0	0	1	0	0	0	0	0	0	0	0	0	0	0	0	1	0	0
LAP0094d	0	0	0	0	2	0	0	0	0	0	0	0	0	0	0	2	0	0	2	2	0	2	0	2	0	0	0	2	0	0	2	0	2	0	0	0	0	0	2	2	2	0	0	0	0	0	0	2	0
LAP0095a	0	0	0	0	0	0	0	0	0	0	0	0	0	0	0	0	0	0	2	2	0	0	0	2	0	0	0	0	2	0	2	0	0	2	0	0	0	0	0	0	0	2	2	0	0	2	0	2	0
LAP0095b	0	0	0	0	0	0	0	0	0	0	0	0	0	0	0	0	0	0	2	2	0	0	0	2	0	0	0	0	2	0	2	0	0	2	0	0	0	0	0	0	0	2	2	0	0	2	0	0	0
LAP0096a	1	0	0	0	1	0	1	1	1	0	0	0	1	0	1	0	1	0	0	0	1	0	1	0	0	1	0	0	0	0	0	0	0	0	0	0	0	0	0	0	0	0	0	0	0	0	0	0	0
LAP0096d	0	0	0	0	0	0	0	0	2	0	0	0	0	0	0	0	2	0	0	0	0	0	0	0	0	2	0	0	0	0	0	0	0	0	0	0	0	0	0	0	0	0	0	0	0	0	0	0	0
LAP0097a	0	0	0	0	0	0	0	0	1	0	0	0	0	0	0	2	0	0	0	0	1	0	0	1	0	1	0	0	0	1	0	0	1	1	0	0	0	0	0	0	0	0	0	0	1	0	0	1	0
LAP0099a	0	0	2	0	0	0	0	0	0	0	0	0	0	0	0	0	0	0	2	2	0	0	0	0	0	0	0	0	0	0	0	0	0	0	0	0	0	0	0	0	0	0	0	0	0	0	0	1	0
LAP0100b	0	0	0	0	0	1	0	0	0	0	0	0	0	0	0	0	2	0	1	1	1	0	1	0	0	0	0	0	0	0	0	0	2	1	0	0	0	0	1	1	1	1	0	0	0	0	0	1	1
LAP0105d	0	0	1	1	0	0	0	0	0	0	0	1	0	0	0	0	0	0	2	2	1	0	0	1	0	1	0	1	0	0	2	0	0	1	0	0	0	1	0	0	0	1	0	0	1	0	0	1	0
LAP0106a	0	0	0	0	0	2	0	0	0	0	0	0	0	0	0	0	0	0	0	0	1	0	0	1	0	0	0	0	0	0	0	0	0	0	0	0	0	2	0	0	0	1	0	0	0	0	2	1	0
LAP0107b	1	0	0	0	0	0	0	0	1	0	0	0	0	0	0	0	1	0	0	0	0	0	1	1	0	0	0	0	0	0	1	0	1	0	1	1	1	1	0	0	0	0	0	0	0	0	1	0	0
LAP0108a	1	0	1	0	1	0	0	0	0	0	0	0	0	1	0	2	0	0	1	1	1	0	1	0	0	0	0	0	0	0	1	1	2	0	1	1	1	0	0	0	1	2	0	0	0	1	1	0	0
LAP0110d	1	0	1	0	1	0	1	1	0	0	0	1	1	0	1	1	0	1	0	0	1	0	1	1	0	1	0	1	1	0	2	0	1	0	0	0	0	1	0	0	1	0	2	0	0	0	0	0	0
LAP0111a	1	0	0	1	1	0	2	2	0	0	0	0	1	1	2	0	1	0	0	0	2	0	2	0	0	0	0	1	0	0	0	0	0	0	0	0	0	0	0	0	1	0	0	1	1	0	2	0	0
LAP0112b	0	0	0	0	0	0	0	0	1	0	0	0	0	0	0	0	2	0	0	1	0	0	0	0	0	1	0	0	0	0	0	0	0	0	0	0	0	0	0	0	0	0	0	0	0	0	0	0	0
LAP0113b	0	0	0	0	0	0	0	0	2	0	0	0	0	0	0	0	0	0	0	0	0	0	0	0	0	2	0	0	0	0	0	0	0	0	0	0	0	0	0	0	0	0	0	0	0	0	0	0	0
LAP0115b	1	0	0	0	0	0	0	0	0	0	0	0	0	1	0	2	0	0	0	1	0	0	2	1	0	0	1	0	0	0	0	0	1	0	0	0	0	0	0	0	0	0	0	0	0	0	0	0	0
LAP0117b	0	0	0	1	0	0	2	0	1	0	0	0	0	0	0	1	0	0	0	0	0	0	1	0	1	2	0	0	0	0	1	0	1	0	1	1	0	0	0	0	0	0	0	0	0	0	0	1	0
LAP0118b	0	0	1	0	0	1	0	0	1	1	0	0	0	0	0	1	1	0	0	0	0	0	1	1	0	0	0	0	1	1	2	0	0	0	0	0	0	2	0	0	0	0	1	1	1	1	0	1	0
LAP0119b	0	0	2	0	0	0	0	0	0	0	0	0	0	0	0	2	0	0	0	0	0	0	0	0	0	0	0	0	0	0	2	0	0	0	0	0	0	1	0	0	0	0	2	2	2	0	2	0	0
LAP0123d	0	0	1	0	0	0	0	0	0	0	2	2	0	0	0	0	1	0	0	0	0	0	0	0	0	0	0	0	0	0	1	1	2	0	0	0	0	1	0	0	1	0	0	0	0	0	2	0	0
LAP0124b	0	0	0	0	0	0	0	0	2	2	0	0	0	0	0	1	0	0	0	0	1	2	0	0	0	0	0	0	0	0	0	0	0	0	0	0	0	2	0	0	0	2	2	0	0	0	0	2	0
LAP0126a	2	0	0	0	0	0	0	0	2	2	0	0	0	2	0	0	0	0	0	0	0	2	2	0	0	0	2	0	0	0	1	0	0	0	0	0	0	0	0	0	0	0	0	0	0	0	0	0	0
LAP0150d	1	0	0	0	0	0	0	0	2	0	0	0	0	0	0	0	0	0	0	1	2	0	0	0	2	2	0	0	0	0	0	0	0	0	0	0	0	0	0	0	0	0	0	0	0	1	0	2	0
LAP0151d	0	0	2	0	0	0	0	0	0	0	0	0	2	0	0	2	0	0	0	0	0	0	0	0	0	0	0	0	0	2	0	2	2	0	0	0	0	0	0	0	0	0	0	0	0	0	2	0	0
LAP0153a	0	0	0	0	0	0	0	0	2	0	0	0	0	0	0	0	2	0	0	0	0	0	0	0	0	2	0	0	0	0	0	0	0	0	0	0	0	0	0	0	0	0	0	0	0	0	0	0	0
LAP0155a	1	0	0	0	0	0	0	0	1	0	0	0	0	0	0	1	0	0	0	0	0	0	0	0	0	1	0	0	0	0	1	0	0	0	0	0	0	0	0	0	0	0	0	0	0	0	0	0	0
LAP0155b	0	0	0	0	0	0	0	0	2	0	0	0	0	0	0	0	2	0	0	0	0	0	0	0	0	2	0	0	0	0	0	0	0	0	0	0	0	0	0	0	0	0	0	0	0	0	0	0	0
LAP0156a	1	0	1	0	0	1	0	0	1	0	0	0	0	0	0	1	0	0	1	1	0	0	1	0	0	1	0	1	0	0	1	0	0	0	0	0	0	0	0	0	1	0	0	0	0	0	1	0	1
[truncated: 4,562 more columns]
